# Supplementary material for: Genome-Wide Association Study of Morphological Defects in Nellore Cattle Using a Binary Trait Framework
Source: Genes (Basel). 2025 Oct 14;16(10):1204. doi: 10.3390/genes16101204 (PMC12562650; doi:10.3390/genes16101204)
Supplement: Supplementary file 1 [file genes-16-01204-s001.zip]

Archive with 1 entries (1 files):
- genes-3874315-supplementary.pdf
